# Supplementary material for: Extracellular vesicles as prognostic biomarkers: results of a neoadjuvant chemoimmunotherapy clinical trial in stage IIIA (N2) non-small-cell lung cancer (SAKK 16/14)
Source: Front Immunol. 2026 Jul 1;17:1807542. doi: 10.3389/fimmu.2026.1807542 (PMC13369264; doi:10.3389/fimmu.2026.1807542)
Supplement: Supplementary Figure 1 — Trial design and extracellular vesicle isolation workflow. Trial design adapted from Rothschild, Sacha I., et al. “SAKK 16/14: durvalumab in addition to neoadjuvant chemotherapy in patients with stage IIIA (N2) non–small-cell lung cancer—a multicenter single-arm phase II trial.” (a) Workflow of extracellular vesicle (EV) isolation and characterization adapted from Benecke, Laura et al. “Isolation and analysis of tumor−derived extracellular vesicles from head and neck squamous cell carcinoma plasma by galectin−based glycan recognition particles.” Created in BioRender. Chiang, M. (2025) https://BioRender.com/7sfvuh0 (b). [file DataSheet1.zip]

Archive with 68 entries (67 files):
- Gated_Raw_flow_data/
- Gated_Raw_flow_data/(003 + 004) MFI.pdf
- Gated_Raw_flow_data/(003 + 004) PanEV+ CD45+.pdf
- Gated_Raw_flow_data/(003 + 004) PanEV+ CD45-.pdf
- Gated_Raw_flow_data/(003 + 004) PanEV+ EpCAM+.pdf
- Gated_Raw_flow_data/(003 + 004) PanEV+ PanCK+.pdf
- Gated_Raw_flow_data/(003 + 004) PanEV+ PDL1+ .pdf
- Gated_Raw_flow_data/(008 + 066) MFI.pdf
- Gated_Raw_flow_data/(008 + 066) PanEV+ CD45+ .pdf
- Gated_Raw_flow_data/(008 + 066) PanEV+ CD45- .pdf
- Gated_Raw_flow_data/(008 + 066) PanEV+ EpCAM+ .pdf
- Gated_Raw_flow_data/(008 + 066) PanEV+ PanCK+ .pdf
- Gated_Raw_flow_data/(008 + 066) PanEV+ PDL1+ .pdf
- Gated_Raw_flow_data/(010 + 016) MFI.pdf
- Gated_Raw_flow_data/(010 + 016) PanEV+ CD45+.pdf
- Gated_Raw_flow_data/(010 + 016) PanEV+ CD45-.pdf
- Gated_Raw_flow_data/(010 + 016) PanEV+ EpCAM+.pdf
- Gated_Raw_flow_data/(010 + 016) PanEV+ PanCK+.pdf
- Gated_Raw_flow_data/(010 + 016) PanEV+ PDL1+.pdf
- Gated_Raw_flow_data/(018) MFI.pdf
- Gated_Raw_flow_data/(018) PanEV+ CD45+.pdf
- Gated_Raw_flow_data/(018) PanEV+ CD45-.pdf
- Gated_Raw_flow_data/(018) PanEV+ EpCAM+.pdf
- Gated_Raw_flow_data/(018) PanEV+ PanCK+.pdf
- Gated_Raw_flow_data/(018) PanEV+ PDL1+.pdf
- Gated_Raw_flow_data/(053+055) MFI.pdf
- Gated_Raw_flow_data/(053+055) PanEV+ CD45+.pdf
- Gated_Raw_flow_data/(053+055) PanEV+ CD45-.pdf
- Gated_Raw_flow_data/(053+055) PanEV+ EpCAM+.pdf
- Gated_Raw_flow_data/(053+055) PanEV+ PanCK+.pdf
- Gated_Raw_flow_data/(053+055) PanEV+ PDL1+.pdf
- Gated_Raw_flow_data/(23 + 39) MFI.pdf
- Gated_Raw_flow_data/(23 + 39) PanEV+ CD45+.pdf
- Gated_Raw_flow_data/(23 + 39) PanEV+ CD45-.pdf
- Gated_Raw_flow_data/(23 + 39) PanEV+ EpCAM+.pdf
- Gated_Raw_flow_data/(23 + 39) PanEV+ PanCK+.pdf
- Gated_Raw_flow_data/(23 + 39) PanEV+ PDL1+.pdf
- Gated_Raw_flow_data/(41 + 60) MFI.pdf
- Gated_Raw_flow_data/(41 + 60) PanEV+ CD45+.pdf
- Gated_Raw_flow_data/(41 + 60) PanEV+ CD45-.pdf
- Gated_Raw_flow_data/(41 + 60) PanEV+ EpCAM+.pdf
- Gated_Raw_flow_data/(41 + 60) PanEV+ PanCK+.pdf
- Gated_Raw_flow_data/(41 + 60) PanEV+ PDL1+.pdf
- Gated_Raw_flow_data/(49 + 45) MFI.pdf
- Gated_Raw_flow_data/(49 + 45) PanEV+ CD45+.pdf
- Gated_Raw_flow_data/(49 + 45) PanEV+ CD45-.pdf
- Gated_Raw_flow_data/(49 + 45) PanEV+ EpCAM+.pdf
- Gated_Raw_flow_data/(49 + 45) PanEV+ PanCK+.pdf
- Gated_Raw_flow_data/(49 + 45) PanEV+ PDL1+.pdf
- Gated_Raw_flow_data/(63 + 64) CD45+ PanEV+.pdf
- Gated_Raw_flow_data/(63 + 64) CD45- PanEV+.pdf
- Gated_Raw_flow_data/(63 + 64) EpCAM+ PanEV+.pdf
- Gated_Raw_flow_data/(63 + 64) MFI.pdf
- Gated_Raw_flow_data/(63 + 64) PanCK+ PanEV+.pdf
- Gated_Raw_flow_data/(63 + 64) PDL1+ PanEV+.pdf
- Gated_Raw_flow_data/(69 + 73) MFI.pdf
- Gated_Raw_flow_data/(69 + 73) PanEV+ CD45+.pdf
- Gated_Raw_flow_data/(69 + 73) PanEV+ CD45-.pdf
- Gated_Raw_flow_data/(69 + 73) PanEV+ EpCAM+.pdf
- Gated_Raw_flow_data/(69 + 73) PanEV+ PanCK+.pdf
- Gated_Raw_flow_data/(69 + 73) PanEV+ PDL1+.pdf
- Gated_Raw_flow_data/(71) CD45+ PanEV+.pdf
- Gated_Raw_flow_data/(71) CD45- PanEV+.pdf
- Gated_Raw_flow_data/(71) EpCAM+ PanEV+.pdf
- Gated_Raw_flow_data/(71) MFI.pdf
- Gated_Raw_flow_data/(71) PanCK+ PanEV+.pdf
- Gated_Raw_flow_data/(71) PDL1+ PanEV+.pdf
- Gated_Raw_flow_data/(new gating) SAKK percentage_29.11.24.xlsx
