# Supplementary material for: Extracellular vesicles as prognostic biomarkers: results of a neoadjuvant chemoimmunotherapy clinical trial in stage IIIA (N2) non-small-cell lung cancer (SAKK 16/14)
Source: Front Immunol. 2026 Jul 1;17:1807542. doi: 10.3389/fimmu.2026.1807542 (PMC13369264; doi:10.3389/fimmu.2026.1807542)
Supplement: Supplementary Figure 1 — Trial design and extracellular vesicle isolation workflow. Trial design adapted from Rothschild, Sacha I., et al. “SAKK 16/14: durvalumab in addition to neoadjuvant chemotherapy in patients with stage IIIA (N2) non–small-cell lung cancer—a multicenter single-arm phase II trial.” (a) Workflow of extracellular vesicle (EV) isolation and characterization adapted from Benecke, Laura et al. “Isolation and analysis of tumor−derived extracellular vesicles from head and neck squamous cell carcinoma plasma by galectin−based glycan recognition particles.” Created in BioRender. Chiang, M. (2025) https://BioRender.com/7sfvuh0 (b). [file DataSheet1.zip › Gated_Raw_flow_data/(new gating) SAKK percentage_29.11.24.xlsx]

## Sheet: new gating
UPN	Age (years)	Sex	WHO	Smoking status	Subtype of NSCLC	T	Neoadjuvant CHT (yes/no)	Neoadjuvant IO (yes/no)	Surgery, operated (yes/no)	Radiotherapy (yes/no)	Adjuvant IO (yes/no)	Overall response neoadjuvant, CHT	Overall response, neoadjuvant IO	MPR (yes/no)	PCR (yes/no)	EFS event	EFS time (months)	EFS time (years)	OS event	OS time (months)	OS time (years)	(TP1) PanEV	(TP1) CD45	(TP1) EpCAM	(TP1) PD-L1	(TP1) PanCK	(TP2) PanEV	(TP2) CD45	(TP2) EpCAM	(TP2) PD-L1	(TP2) PanCK	(TP3) PanEV	(TP3) CD45	(TP3) EpCAM	(TP3) PD-L1	(TP3) PanCK	(TP4) PanEV	(TP4) CD45	(TP4) EpCAM	(TP4) PD-L1	(TP4) PanCK	(TP5) PanEV	(TP5) CD45	(TP5) EpCAM	(TP5) PD-L1	(TP5) PanCK	(TP1) PD-L1+ PanEV+	(TP1) EpCAM+ PanEV+	(TP1) PanCK+ PanEV+
1614_010	57	Female	1	Current smoker	Squamous cell carcinoma	T1b	Yes	Yes	Yes	No	Yes	PR - Partial response	PR - Partial response	Yes	No	0	50.4312	4.2026	0	50.5626	4.21355	284.3	46	0	0	7.2	157.3	12	0	0	3.3	237.3	33	0	0	10.7	89.3	16	0	0	2.9	638.3	68	20.1	0	13.4	0	0.0001	0.00018
1614_004	61	Female	0	Current smoker	Adenocarcinoma	T2a	Yes	Yes	Yes	No	Yes	SD - Stable disease	SD - Stable disease	Yes	No	0	58.0862	4.84052	0	62.2587	5.18823	63.4	6.4	0	0	1.5	93.3	19.5	0	0	0	98.3	19.5	0	0	0	168.3	24.5	0	1.6	0	246.3	48.5	6.7	1.8	0.1	0.00011001	0.0002	1.001e-05
1614_066	57	Male	1	Current smoker	Adenocarcinoma	T1	Yes	Yes	Yes	No	Yes	PR - Partial response	PR - Partial response	Yes	No	0	34.2998	2.85832	0	34.2998	2.85832	82	22	4.8	0	0	25	7	12	2.6	0	25	5	2.4	0.7	0	45	10	5.8	0	0	52	7	3.9	1.9	0	6e-05	0.00015	8.01e-05
1614_073	67	Female	0	Current smoker	Squamous cell carcinoma	T2	Yes	Yes	Yes	No	Yes	PR - Partial response	PR - Partial response	Yes	Yes	0	29.0103	2.41752	0	32.5585	2.71321	173.3	18.8	5.3	1.6	7.9	23.3	3.2	3.5	0.6	1.9	63.3	3.7	3.4	1.3	3	80.3	9.8	24.4	18.3	4.1	57.3	3.1	0	0.4	5	0.00071	0.00101	0.00131
1614_008	63	Male	0	Current smoker	Adenocarcinoma	T2	Yes	Yes	Yes	No	Yes	SD - Stable disease	PR - Partial response	Yes	No	0	45.9959	3.83299	0	46.0616	3.83847	35	9.9	6.5	0	0.5	14	0	3.6	1.5	0	7	7.9	12.6	2.1	0	31	12.9	14.3	6.6	0	66	9.9	8.5	5.8	0	2e-05	6e-05	5e-05
1614_018	61	Male	0	Current smoker	Adenocarcinoma	T2a	Yes	Yes	Yes	No	Yes	PR - Partial response	PR - Partial response	No	No	0	39.8193	3.31828	0	52.0082	4.33402	69	6.5	15.9	0	4.9	66	7.5	17.7	0	1.2	14	7.5	5.5	0	0	35	0.7	6.4	0	0	6	2.9	0	0	0	0	0.00018	0
1614_071	65	Female	1	Current smoker	Adenocarcinoma	T2	Yes	Yes	Yes	No	Yes	CR - Complete response	CR - Complete response	Yes	Yes	0	30.9158	2.57632	0	31.0144	2.58453	130.5	41.2	51.67	24.8	0.9	0	0	0	0	0	0	3	4.38	0	5.1	53.7	7	0	0	0	17	18	16.56	22.8	0	0.00076	0.00064	0.00014
1614_055	67	Male	0	Current smoker	NSCLC not otherwise specified	T1	Yes	Yes	Yes	Yes	Yes	SD - Stable disease	PR - Partial response	No	No	1	12.3532	1.02943	1	28.386	2.3655	107.8	5	10.8	2.3	6.2	223.8	32	9.7	0	22.1	88.8	5	0.4	1.3	8.5	189.8	22	15.8	0.6	13.1	25.3	6	1.2	1.6	4.5	0.0001101	0.00026	0.00019
1614_060	68	Male	0	Current smoker	Adenocarcinoma	T2	Yes	Yes	Yes	No	Yes	PR - Partial response	PR - Partial response	Yes	No	0	37.9795	3.16496	0	38.4066	3.20055	26	5	0.8	0	0	325	91.1	154	57.6	7.8	152	23.1	60.9	0	6.8	131	21.1	62.3	0	1.4	26	3.7	1.8	0	0	0	0	0
1614_049	53	Male	1	Current smoker	NSCLC not otherwise specified	T2	Yes	Yes	Yes	No	Yes	SD - Stable disease	PR - Partial response	Yes	No	1	7.52361	0.626968	1	14.6201	1.21834	183.6	20	14.1	1.2	10.7	157.6	11.8	11.2	0	9	126.6	7	16.1	1	6.3	443.6	45	18.3	0	7.2	357.6	51	20	0	12.6	0.0001601	0.0003401	0.0002101
1614_045	57	Male	1	Current smoker	Squamous cell carcinoma	T1b	Yes	Yes	Yes	No	Yes	SD - Stable disease	SD - Stable disease	No	No	1	27.6304	2.30253	1	32.9856	2.7488	233.4	27.5	20.4	0	21.7	37.2	6	0	0	1.8	208.4	29.5	8.1	0	12.7	231.4	23.5	5.2	0	0	83.4	9.9	2.7	0	2.5	0.0002801	0.0006	0.00038
1614_023	61	Female	0	Former smoker	Adenocarcinoma	T2	Yes	Yes	Yes	No	Yes	CR - Complete response	CR - Complete response	Yes	Yes	0	46.2916	3.85763	0	52.5339	4.37782	403	91	16.9	1.1	23	196	22	20.2	0	14	660	61	30.4	3	15	218	43	12.7	1.8	8	206	40	39.7	0.7	13	0.0003	0.00079	0.00073002
1614_069	68	Female	1	Former smoker	Adenocarcinoma	T2a	Yes	Yes	Yes	No	Yes	PR - Partial response	SD - Stable disease	Yes	No	1	28.4517	2.37098	0	34.1684	2.84736	38	8.9	3.4	0	5.7	530	142.9	303.3	216.9	20.7	198	44.9	82.9	33.7	3.5	34	1.7	3.6	0	0.9	53	8.9	8.8	0	1.4	5e-05	0.00043	0.00073
1614_064	60	Male	0	Former smoker	Squamous cell carcinoma	T2a	Yes	Yes	Yes	No	Yes	PR - Partial response	PR - Partial response	Yes	No	0	34.4969	2.87474	0	34.6612	2.88843	273.1	61.1	7	0	0	189.1	28.1	18.3	0	10.7	191.1	46.1	28.7	0	0	256.1	44.1	26.6	0	0	190.1	52.1	39.7	0	3.5	0.00022	0.00062	0.00011001
1614_039	57	Female	0	Former smoker	Adenocarcinoma	T3	Yes	Yes	Yes	No	Yes	NE - Not evaluable	PR - Partial response	Yes	No	0	38.4066	3.20055	0	47.5729	3.96441	911.2	189	49.4	2.2	7.1	662.2	239	33	0	11.2	325.2	71	0	0	3.5	248.2	73	4.6	0	0	185.2	22	0	0	5.6	0.00076	0.00268	0.0008801
1614_063	73	Male	0	Former smoker	Adenocarcinoma	T1b	Yes	Yes	Yes	No	Yes	SD - Stable disease	PR - Partial response	Yes	No	0	26.2177	2.1848	0	32.4928	2.70773	177.8	50.1	5.2	0	0	365.8	121.1	11.4	0	8	303.8	84.1	21.5	0	18	278.8	68.1	12.2	0	17	140.8	29.1	7.6	0	7	3e-05	0.00015	0.00024002
1614_053	67	Male	0	Former smoker	Squamous cell carcinoma	T2a	Yes	Yes	Yes	No	Yes	PR - Partial response	PR - Partial response	Yes	Yes	0	28.1889	2.34908	0	38.8994	3.24162	99.5	3	0	0	0	55.2	2	0	0	0	89.5	0	28.8	0	0	148.5	5	13.3	0	1.3	111.5	6	1.2	0	0	1e-05	0.00027	0.00016
1614_016	61	Male	0	Former smoker	Adenocarcinoma	T2a	Yes	Yes	Yes	No	Yes	PR - Partial response	PR - Partial response	Yes	No	1	9.56057	0.796715	0	58.4805	4.87337	163.8	28.5	31.6	3.4	0.4	137.8	7.5	0.8	0	0	92.8	7.5	9.9	0	0	225.8	36.5	18.6	2.2	1.6	85.8	2	0.7	1.2	0.1	7.01e-05	0.0002801	0.0001601
1614_003	52	Male	0	Former smoker	Adenocarcinoma	T3	Yes	Yes	Yes	No	Yes	PR - Partial response	PR - Partial response	Yes	No	0	40.9692	3.4141	0	59.5318	4.96099	43.6	0	4.2	5.4	4	43.4	0	1.6	5.5	1	36.2	0	0.2	4	3.2	34.4	0	0	0.1	5.6	38.1	3.7	9.6	8.7	4.6	0	5.01e-05	0
1614_041	57	Female	0	Never smoked	Adenocarcinoma	T3	Yes	Yes	Yes	No	Yes	PR - Partial response	SD - Stable disease	No	No	1	35.6468	2.97057	0	46.423	3.86858	41	6.8	5.6	4	0	48	3	9.2	3.4	0	43	6.5	6	0	0	28	6.5	9.3	2.3	0	33	2.9	4.8	2	0	2e-05	4e-05	1e-05
[truncated: 22 more columns]

## Sheet: 010; 016
	BEADS/Q2:PanEV+.PD-L1+|Freq.ofBEADS	BEADS/Q6:PanEV+.EpCAM+|Freq.ofBEADS	BEADS/Q10:PanEV+.PanCK+|Freq.ofBEADS	BEADS/Q14:PanEV+.CD45+|Freq.ofBEADS	BEADS/Q15:PanEV+.CD45-|Freq.ofBEADS
Specimen_001_010_TP1-5_total_1ml_IgG_001.fcs	0.0012	0.0013	0.00016	0.0014	0.0015
Specimen_001_010_TP1_1ml_EVstaining_002.fcs	0.00049	0.0014	0.00034	0.0078	0.0285
Specimen_001_010_TP2_1ml_EVstaining_003.fcs	0.00031	0.0011	0.00016	0.0031	0.0168
Specimen_001_010_TP3_1ml_EVstaining_004.fcs	0.00033	0.0011	0.00041	0.0041	0.0396
Specimen_001_010_TP4_1ml_EVstaining_005.fcs	2e-05	0.00019	5e-05	0.0023	0.0171
Specimen_001_010_TP5_1ml_EVstaining_006.fcs	0.00064	0.0024	0.0011	0.0123	0.0339
Specimen_001_016_TP1-5_total_1ml_IgG_007.fcs	4.99e-05	3.99e-05	3.99e-05	4.99e-05	0.0011
Specimen_001_016_TP1_1ml_EVstaining_008.fcs	0.00012	0.00032	0.0002	0.0027	0.0163
Specimen_001_016_TP2_1ml_EVstaining_009.fcs	4e-05	8.99e-05	0.00015	0.00071	0.011
Specimen_001_016_TP3_1ml_EVstaining_010.fcs	0.00013	0.00022	9e-05	0.0016	0.0162
Specimen_001_016_TP4_1ml_EVstaining_011.fcs	0.00025	0.00061	0.00032	0.0046	0.0176
Specimen_001_016_TP5_1ml_EVstaining_012.fcs	0.00014	0.00031	0.00015	0.00087	0.0091
	PD-L1+ PanEV+	EpCAM+ PanEV+	PanCK+ PanEV+	CD45+ PanEV+	CD45- PanEV+
010 TP1	-0.00071	0.0001	0.00018	0.0064	0.027
010 TP2	-0.00089	-0.0002	0	0.0017	0.0153
010 TP3	-0.00087	-0.0002	0.00025	0.0027	0.0381
010 TP4	-0.00118	-0.00111	-0.00011	0.0009	0.0156
010 TP5	-0.00056	0.0011	0.00094	0.0109	0.0324
016 TP1	7.01e-05	0.0002801	0.0001601	0.0026501	0.0152
016 TP2	-9.9e-06	5e-05	0.0001101	0.0006601	0.0099
016 TP3	8.01e-05	0.0001801	5.01e-05	0.0015501	0.0151
016 TP4	0.0002001	0.0005701	0.0002801	0.0045501	0.0165
016 TP5	9.01e-05	0.0002701	0.0001101	0.0008201	0.008
MAX	PD-L1+ PanEV+	EpCAM+ PanEV+	PanCK+ PanEV+	CD45+ PanEV+	CD45- PanEV+
010 TP1	0	0.0001	0.00018	0.0064	0.027
010 TP2	0	0	0	0.0017	0.0153
010 TP3	0	0	0.00025	0.0027	0.0381
010 TP4	0	0	0	0.0009	0.0156
010 TP5	0	0.0011	0.00094	0.0109	0.0324
016 TP1	7.01e-05	0.0002801	0.0001601	0.0026501	0.0152
016 TP2	0	5e-05	0.0001101	0.0006601	0.0099
016 TP3	8.01e-05	0.0001801	5.01e-05	0.0015501	0.0151
016 TP4	0.0002001	0.0005701	0.0002801	0.0045501	0.0165
016 TP5	9.01e-05	0.0002701	0.0001101	0.0008201	0.008

## Sheet: 003; 004
	BEADS/Q2:PanEV+.PD-L1+|Freq.ofBEADS	BEADS/Q6:PanEV+.EpCAM+|Freq.ofBEADS	BEADS/Q10:PanEV+.PanCK+|Freq.ofBEADS	BEADS/Q14:PanEV+.CD45+|Freq.ofBEADS	BEADS/Q15:PanEV+.CD45-|Freq.ofBEADS
Specimen_001_003_TP1-5_total_1ml_IgG_001.fcs	0.00012	8.99e-05	9.99e-06	8.99e-05	0.0024
Specimen_001_003_TP1_1ml_EVstaining_002.fcs	5.99e-05	0.00014	0	0.00089	0.0086
Specimen_001_003_TP2_1ml_EVstaining_003.fcs	9.98e-05	0.00025	9.98e-05	0.0015	0.0125
Specimen_001_003_TP3_1ml_EVstaining_004.fcs	0.00011	0.00015	3.98e-05	0.0014	0.014
Specimen_001_003_TP4_1ml_EVstaining_005.fcs	0.00028	0.00058	9.98e-05	0.0024	0.0204
Specimen_001_003_TP5_1ml_EVstaining_006.fcs	0.0003	0.00068	9.98e-05	0.0052	0.033
Specimen_001_004_TP1-5_total_1ml_IgG_007.fcs	9.99e-06	2e-05	9.99e-06	3e-05	0.0011
Specimen_001_004_TP1_1ml_EVstaining_008.fcs	0.00012	0.00022	2e-05	0.00044	0.0073
Specimen_001_004_TP2_1ml_EVstaining_009.fcs	4.99e-05	8.99e-05	4.99e-05	0.00014	0.0042
Specimen_001_004_TP3_1ml_EVstaining_010.fcs	0.00018	0.00021	9.97e-06	0.0003	0.0051
Specimen_001_004_TP4_1ml_EVstaining_011.fcs	3.99e-05	0.00012	1.99e-05	0.00011	0.0047
Specimen_001_004_TP5_1ml_EVstaining_012.fcs	4.97e-05	9.94e-05	3.98e-05	0.00036	0.0054
	PD-L1+ PanEV+	EpCAM+ PanEV+	PanCK+ PanEV+	CD45+ PanEV+	CD45- PanEV+
003 TP1	-6.01e-05	5.01e-05	-9.99e-06	0.0008001	0.0062
003 TP2	-2.02e-05	0.0001601	8.981e-05	0.0014101	0.0101
003 TP3	-1e-05	6.01e-05	2.981e-05	0.0013101	0.0116
003 TP4	0.00016	0.0004901	8.981e-05	0.0023101	0.018
003 TP5	0.00018	0.0005901	8.981e-05	0.0051101	0.0306
004 TP1	0.00011001	0.0002	1.001e-05	0.00041	0.0062
004 TP2	3.991e-05	6.99e-05	3.991e-05	0.00011	0.0031
004 TP3	0.00017001	0.00019	-2e-08	0.00027	0.004
004 TP4	2.991e-05	0.0001	9.91e-06	8e-05	0.0036
004 TP5	3.971e-05	7.94e-05	2.981e-05	0.00033	0.0043
MAX	PD-L1+ PanEV+	EpCAM+ PanEV+	PanCK+ PanEV+	CD45+ PanEV+	CD45- PanEV+
003 TP1	0	5.01e-05	0	0.0008001	0.0062
003 TP2	0	0.0001601	8.981e-05	0.0014101	0.0101
003 TP3	0	6.01e-05	2.981e-05	0.0013101	0.0116
003 TP4	0.00016	0.0004901	8.981e-05	0.0023101	0.018
003 TP5	0.00018	0.0005901	8.981e-05	0.0051101	0.0306
004 TP1	0.00011001	0.0002	1.001e-05	0.00041	0.0062
004 TP2	3.991e-05	6.99e-05	3.991e-05	0.00011	0.0031
004 TP3	0.00017001	0.00019	0	0.00027	0.004
004 TP4	2.991e-05	0.0001	9.91e-06	8e-05	0.0036
004 TP5	3.971e-05	7.94e-05	2.981e-05	0.00033	0.0043

## Sheet: 008; 066
	BEADS/Q18:PanEV+.PD-L1+|Freq.ofBEADS	BEADS/Q4:PanEV+.EpCAM+|Freq.ofBEADS	BEADS/Q8:PanEV+.PanCK+|Freq.ofBEADS	BEADS/Q12:PanEV+.CD45+|Freq.ofBEADS	BEADS/Q13:PanEV+.CD45-|Freq.ofBEADS
Specimen_001_008(200ulx5)+900ulPBS(IgG)_012.fcs	1e-05	1e-05	0	0	0.0011
Specimen_001_008TP11mlserum+900ULPBS(10000g)_007.fcs	3e-05	7e-05	5e-05	0.00011	0.0048
Specimen_001_008TP21mlserum+900ULPBS(10000g)_008.fcs	3e-05	4e-05	5e-05	4e-05	0.0031
Specimen_001_008TP31mlserum+900ULPBS(10000g)_009.fcs	5e-05	6e-05	5e-05	9.01e-05	0.0025
Specimen_001_008TP41mlserum+900ULPBS(10000g)_010.fcs	0.00013	0.0002	8e-05	0.00018	0.0048
Specimen_001_008TP51mlserum+900ULPBS(10000g)_011.fcs	9.01e-05	0.00013	7e-05	0.00023	0.0098
Specimen_001_066(200ulx5)+900ULPBS(IgG)_001.fcs	0	0	0	0	0.0011
Specimen_001_066TP11mlserum+900ULPBS(10000g)_002.fcs	6e-05	0.00015	8.01e-05	0.00079	0.0104
Specimen_001_066TP21mlserum+900ULPBS(10000g)_003.fcs	6e-05	7.01e-05	4e-05	0.00015	0.0032
Specimen_001_066TP31mlserum+900ULPBS(10000g)_004.fcs	1e-05	5e-05	6e-05	0.00013	0.0045
Specimen_001_066TP41mlserum+900ULPBS(10000g)_005.fcs	3e-05	8e-05	5e-05	0.00016	0.0067
Specimen_001_066TP51mlserum+900ULPBS(10000g)_006.fcs	6e-05	0.00018	4e-05	0.00026	0.0065
	PD-L1+ PanEV+	EpCAM+ PanEV+	PanCK+ PanEV+	CD45+ PanEV+	CD45- PanEV+
008 TP1	2e-05	6e-05	5e-05	0.00011	0.0037
008 TP2	2e-05	3e-05	5e-05	4e-05	0.002
008 TP3	4e-05	5e-05	5e-05	9.01e-05	0.0014
008 TP4	0.00012	0.00019	8e-05	0.00018	0.0037
008 TP5	8.01e-05	0.00012	7e-05	0.00023	0.0087
066 TP1	6e-05	0.00015	8.01e-05	0.00079	0.0093
066 TP2	6e-05	7.01e-05	4e-05	0.00015	0.0021
066 TP3	1e-05	5e-05	6e-05	0.00013	0.0034
066 TP4	3e-05	8e-05	5e-05	0.00016	0.0056
066 TP5	6e-05	0.00018	4e-05	0.00026	0.0054
MAX	PD-L1+ PanEV+	EpCAM+ PanEV+	PanCK+ PanEV+	CD45+ PanEV+	CD45- PanEV+
008 TP1	2e-05	6e-05	5e-05	0.00011	0.0037
008 TP2	2e-05	3e-05	5e-05	4e-05	0.002
008 TP3	4e-05	5e-05	5e-05	9.01e-05	0.0014
008 TP4	0.00012	0.00019	8e-05	0.00018	0.0037
008 TP5	8.01e-05	0.00012	7e-05	0.00023	0.0087
066 TP1	6e-05	0.00015	8.01e-05	0.00079	0.0093
066 TP2	6e-05	7.01e-05	4e-05	0.00015	0.0021
066 TP3	1e-05	5e-05	6e-05	0.00013	0.0034
066 TP4	3e-05	8e-05	5e-05	0.00016	0.0056
066 TP5	6e-05	0.00018	4e-05	0.00026	0.0054

## Sheet: 018
	BEADS/Q18: PanEV+ . PD-L1+ | Freq. of BEADS	BEADS/Q4: PanEV+ . EpCAM+ | Freq. of BEADS	BEADS/Q8: PanEV+ . PanCK+ | Freq. of BEADS	BEADS/Q12: PanEV+ . CD45+ | Freq. of BEADS	BEADS/Q13: PanEV+ . CD45- | Freq. of BEADS	BEADS/Q13: PanEV+ . CD45-/Q1: EpCAM- . PD-L1+ | Freq. of BEADS	BEADS/Q13: PanEV+ . CD45-/Q2: EpCAM+ . PD-L1+ | Freq. of BEADS	BEADS/Q13: PanEV+ . CD45-/Q3: EpCAM+ . PD-L1- | Freq. of BEADS
Specimen_001_018 (200ul x5)+ 900 UL PBS (IgG)_007.fcs	0.00034	0.00026	0.0002	0.00018	0.0018	8.01e-05	0.00012	0
Specimen_001_018 T1 (1 ml 10000g)+ 900 ul PBS_008.fcs	0.00034	0.00044	0.00012	0.00052	0.0052	1e-05	1e-05	9.01e-05
Specimen_001_018 T2 (1 ml 10000g)+ 900 ul PBS_009.fcs	0.0003	0.00037	0.00023	0.00037	0.0076	5e-05	2e-05	7.01e-05
Specimen_001_018 T3 (1 ml 10000g)+ 900 ul PBS_010.fcs	5e-05	9.01e-05	6e-05	8.01e-05	0.0049	2e-05	0	4e-05
Specimen_001_018 T4 (1 ml 10000g)+ 900 ul PBS_011.fcs	4e-05	0.00012	4e-05	0.00017	0.0061	4e-05	0	9.01e-05
Specimen_001_018 T5 (1 ml 10000g)+ 900 ul PBS_012.fcs	1e-05	5e-05	3e-05	3e-05	0.0041	0	0	5e-05
	PD-L1+ PanEV+	EpCAM+ PanEV+	PanCK+ PanEV+	CD45+ PanEV+	CD45- PanEV+	EpCAM- PD-L1+ CD45- PanEV+	EpCAM+ PD-L1+ CD45- PanEV+	EpCAM+ PD-L1- CD45- PanEV+
018 TP1	0	0.00018	-8e-05	0.00034	0.0034	-7.01e-05	-0.00011	9.01e-05
018 TP2	-4e-05	0.00011	3e-05	0.00019	0.0058	-3.01e-05	-0.0001	7.01e-05
018 TP3	-0.00029	-0.0001699	-0.00014	-9.99e-05	0.0031	-6.01e-05	-0.00012	4e-05
018 TP4	-0.0003	-0.00014	-0.00016	-1e-05	0.0043	-4.01e-05	-0.00012	9.01e-05
018 TP5	-0.00033	-0.00021	-0.00017	-0.00015	0.0023	-8.01e-05	-0.00012	5e-05
MAX	PD-L1+ PanEV+	EpCAM+ PanEV+	PanCK+ PanEV+	CD45+ PanEV+	CD45- PanEV+	EpCAM- PD-L1+ CD45- PanEV+	EpCAM+ PD-L1+ CD45- PanEV+	EpCAM+ PD-L1- CD45- PanEV+
018 TP1	0	0.00018	0	0.00034	0.0034	0	0	9.01e-05
018 TP2	0	0.00011	3e-05	0.00019	0.0058	0	0	7.01e-05
018 TP3	0	0	0	0	0.0031	0	0	4e-05
018 TP4	0	0	0	0	0.0043	0	0	9.01e-05
018 TP5	0	0	0	0	0.0023	0	0	5e-05

## Sheet: 023; 039
	BEADS/Q2:PanEV+.PD-L1+|Freq.ofBEADS	BEADS/Q6:PanEV+.EpCAM+|Freq.ofBEADS	BEADS/Q10:PanEV+.PanCK+|Freq.ofBEADS	BEADS/Q14:PanEV+.CD45+|Freq.ofBEADS	BEADS/Q15:PanEV+.CD45-|Freq.ofBEADS
Specimen_001_023_TP1-5_total_1ml_IgG_001.fcs	0.00015	0.00015	9.98e-06	0.00015	0.00096
Specimen_001_023_TP1_1ml_EVstaining_002.fcs	0.00045	0.00094	0.00074	0.0095	0.0373
Specimen_001_023_TP2_1ml_EVstaining_003.fcs	0.00023	0.00042	0.00029	0.0031	0.0205
Specimen_001_023_TP3_1ml_EVstaining_004.fcs	0.00065	0.0018	0.001	0.0089	0.069
Specimen_001_023_TP4_1ml_EVstaining_005.fcs	0.00025	0.0005	0.00023	0.0046	0.0241
Specimen_001_023_TP5_1ml_EVstaining_006.fcs	0.00047	0.0011	0.00025	0.0042	0.0254
Specimen_001_039_TP1-5_total_1ml_IgG_007.fcs	0.00044	0.00052	3.99e-05	0.00046	0.00096
Specimen_001_039_TP1_1ml_EVstaining_008.fcs	0.0012	0.0032	0.00092	0.0226	0.0618
Specimen_001_039_TP2_1ml_EVstaining_009.fcs	0.00068	0.0019	0.0011	0.0265	0.0495
Specimen_001_039_TP3_1ml_EVstaining_010.fcs	0.00034	0.0005	0.00049	0.0078	0.0245
Specimen_001_039_TP4_1ml_EVstaining_011.fcs	0.00018	0.00033	0.00021	0.0072	0.023
Specimen_001_039_TP5_1ml_EVstaining_012.fcs	0.00011	0.00021	0.00016	0.0052	0.0159
	PD-L1+ PanEV+	EpCAM+ PanEV+	PanCK+ PanEV+	CD45+ PanEV+	CD45- PanEV+
023 TP1	0.0003	0.00079	0.00073002	0.00935	0.03634
023 TP2	8e-05	0.00027	0.00028002	0.00295	0.01954
023 TP3	0.0005	0.00165	0.00099002	0.00875	0.06804
023 TP4	0.0001	0.00035	0.00022002	0.00445	0.02314
023 TP5	0.00032	0.00095	0.00024002	0.00405	0.02444
039 TP1	0.00076	0.00268	0.0008801	0.02214	0.06084
039 TP2	0.00024	0.00138	0.0010601	0.02604	0.04854
039 TP3	-0.0001	-2e-05	0.0004501	0.00734	0.02354
039 TP4	-0.00026	-0.00019	0.0001701	0.00674	0.02204
039 TP5	-0.00033	-0.00031	0.0001201	0.00474	0.01494
MAX	PD-L1+ PanEV+	EpCAM+ PanEV+	PanCK+ PanEV+	CD45+ PanEV+	CD45- PanEV+
023 TP1	0.0003	0.00079	0.00073002	0.00935	0.03634
023 TP2	8e-05	0.00027	0.00028002	0.00295	0.01954
023 TP3	0.0005	0.00165	0.00099002	0.00875	0.06804
023 TP4	0.0001	0.00035	0.00022002	0.00445	0.02314
023 TP5	0.00032	0.00095	0.00024002	0.00405	0.02444
039 TP1	0.00076	0.00268	0.0008801	0.02214	0.06084
039 TP2	0.00024	0.00138	0.0010601	0.02604	0.04854
039 TP3	0	0	0.0004501	0.00734	0.02354
039 TP4	0	0	0.0001701	0.00674	0.02204
039 TP5	0	0	0.0001201	0.00474	0.01494

## Sheet: 045; 049
	BEADS/Q2:PanEV+.PD-L1+|Freq.ofBEADS	BEADS/Q6:PanEV+.EpCAM+|Freq.ofBEADS	BEADS/Q10:PanEV+.PanCK+|Freq.ofBEADS	BEADS/Q14:PanEV+.CD45+|Freq.ofBEADS	BEADS/Q15:PanEV+.CD45-|Freq.ofBEADS
Specimen_001_045_TP1-5_total_1ml_IgG_001.fcs	9.99e-05	0.00018	3e-05	0.00016	0.0013
Specimen_001_045_TP1_1ml_EVstaining_002.fcs	0.00038	0.00078	0.00041	0.003	0.0215
Specimen_001_045_TP2_1ml_EVstaining_003.fcs	2e-05	9e-05	2e-05	0.0004	0.0057
Specimen_001_045_TP3_1ml_EVstaining_004.fcs	0.00016	0.00021	0.00031	0.0031	0.0193
Specimen_001_045_TP4_1ml_EVstaining_005.fcs	0.00018	0.00072	0.00034	0.0023	0.0235
Specimen_001_045_TP5_1ml_EVstaining_006.fcs	6.99e-05	0.00028	0.00022	0.00089	0.0078
Specimen_001_049_TP1-5_total_1ml_IgG_007.fcs	6.99e-05	7.99e-05	5.99e-05	3e-05	0.0016
Specimen_001_049_TP1_1ml_EVstaining_008.fcs	0.00023	0.00042	0.00027	0.0013	0.0126
Specimen_001_049_TP2_1ml_EVstaining_009.fcs	9e-05	0.00019	0.0002	0.0011	0.0104
Specimen_001_049_TP3_1ml_EVstaining_010.fcs	9.96e-05	0.00019	0.00015	0.00073	0.0111
Specimen_001_049_TP4_1ml_EVstaining_011.fcs	0.00043	0.0008	0.00068	0.0034	0.0226
Specimen_001_049_TP5_1ml_EVstaining_012.fcs	0.00026	0.00036	0.00047	0.0033	0.0239
	PD-L1+ PanEV+	EpCAM+ PanEV+	PanCK+ PanEV+	CD45+ PanEV+	CD45- PanEV+
045 TP1	0.0002801	0.0006	0.00038	0.00284	0.0202
045 TP2	-7.99e-05	-9e-05	-1e-05	0.00024	0.0044
045 TP3	6.01e-05	3e-05	0.00028	0.00294	0.018
045 TP4	8.01e-05	0.00054	0.00031	0.00214	0.0222
045 TP5	-3e-05	0.0001	0.00019	0.00073	0.0065
049 TP1	0.0001601	0.0003401	0.0002101	0.00127	0.011
049 TP2	2.01e-05	0.0001101	0.0001401	0.00107	0.0088
049 TP3	2.97e-05	0.0001101	9.01e-05	0.0007	0.0095
049 TP4	0.0003601	0.0007201	0.0006201	0.00337	0.021
049 TP5	0.0001901	0.0002801	0.0004101	0.00327	0.0223
MAX	PD-L1+ PanEV+	EpCAM+ PanEV+	PanCK+ PanEV+	CD45+ PanEV+	CD45- PanEV+
045 TP1	0.0002801	0.0006	0.00038	0.00284	0.0202
045 TP2	0	0	0	0.00024	0.0044
045 TP3	6.01e-05	3e-05	0.00028	0.00294	0.018
045 TP4	8.01e-05	0.00054	0.00031	0.00214	0.0222
045 TP5	0	0.0001	0.00019	0.00073	0.0065
049 TP1	0.0001601	0.0003401	0.0002101	0.00127	0.011
049 TP2	2.01e-05	0.0001101	0.0001401	0.00107	0.0088
049 TP3	2.97e-05	0.0001101	9.01e-05	0.0007	0.0095
049 TP4	0.0003601	0.0007201	0.0006201	0.00337	0.021
049 TP5	0.0001901	0.0002801	0.0004101	0.00327	0.0223

## Sheet: 053; 055
	BEADS/Q2:PanEV+.PD-L1+|Freq.ofBEADS	BEADS/Q6:PanEV+.EpCAM+|Freq.ofBEADS	BEADS/Q10:PanEV+.PanCK+|Freq.ofBEADS	BEADS/Q14:PanEV+.CD45+|Freq.ofBEADS	BEADS/Q15:PanEV+.CD45-|Freq.ofBEADS
Specimen_001_053_TP1-5_total_1ml_IgG_001.fcs	0.00011	0.00017	2e-05	0.00013	0.0011
Specimen_001_053_TP1_1ml_EVstaining_002.fcs	0.00012	0.00044	0.00018	0.0011	0.0089
Specimen_001_053_TP2_1ml_EVstaining_003.fcs	5.99e-05	0.00015	7.99e-05	0.00057	0.005
Specimen_001_053_TP3_1ml_EVstaining_004.fcs	8.99e-05	0.00058	0.00024	0.00081	0.0118
Specimen_001_053_TP4_1ml_EVstaining_005.fcs	0.00017	0.00057	0.00021	0.0014	0.0129
Specimen_001_053_TP5_1ml_EVstaining_006.fcs	7.99e-05	0.0003	0.00015	0.00099	0.0086
Specimen_001_055_TP1-5_total_1ml_IgG_007.fcs	5.99e-05	0.00011	5e-05	5e-05	0.00088
Specimen_001_055_TP1_1ml_EVstaining_008.fcs	0.00017	0.00037	0.00024	0.0011	0.0071
Specimen_001_055_TP2_1ml_EVstaining_009.fcs	0.00024	0.001	0.00047	0.0056	0.0192
Specimen_001_055_TP3_1ml_EVstaining_010.fcs	0.00012	0.00038	0.00017	0.0012	0.0062
Specimen_001_055_TP4_1ml_EVstaining_011.fcs	0.00017	0.00087	0.00042	0.0046	0.0143
Specimen_001_055_TP5_1ml_EVstaining_012.fcs	7.99e-05	0.00026	4.99e-05	0.0005	0.0039
	PD-L1+ PanEV+	EpCAM+ PanEV+	PanCK+ PanEV+	CD45+ PanEV+	CD45- PanEV+
053 TP1	1e-05	0.00027	0.00016	0.00097	0.0078
053 TP2	-5.01e-05	-2e-05	5.99e-05	0.00044	0.0039
053 TP3	-2.01e-05	0.00041	0.00022	0.00068	0.0107
053 TP4	6e-05	0.0004	0.00019	0.00127	0.0118
053 TP5	-3.01e-05	0.00013	0.00013	0.00086	0.0075
055 TP1	0.0001101	0.00026	0.00019	0.00105	0.00622
055 TP2	0.0001801	0.00089	0.00042	0.00555	0.01832
055 TP3	6.01e-05	0.00027	0.00012	0.00115	0.00532
055 TP4	0.0001101	0.00076	0.00037	0.00455	0.01342
055 TP5	2e-05	0.00015	-1e-07	0.00045	0.00302
MAX	PD-L1+ PanEV+	EpCAM+ PanEV+	PanCK+ PanEV+	CD45+ PanEV+	CD45- PanEV+
053 TP1	1e-05	0.00027	0.00016	0.00097	0.0078
053 TP2	0	0	5.99e-05	0.00044	0.0039
053 TP3	0	0.00041	0.00022	0.00068	0.0107
053 TP4	6e-05	0.0004	0.00019	0.00127	0.0118
053 TP5	0	0.00013	0.00013	0.00086	0.0075
055 TP1	0.0001101	0.00026	0.00019	0.00105	0.00622
055 TP2	0.0001801	0.00089	0.00042	0.00555	0.01832
055 TP3	6.01e-05	0.00027	0.00012	0.00115	0.00532
055 TP4	0.0001101	0.00076	0.00037	0.00455	0.01342
055 TP5	2e-05	0.00015	0	0.00045	0.00302

## Sheet: 063; 064
	BEADS/Q2:PanEV+.PD-L1+|Freq.ofBEADS	BEADS/Q6:PanEV+.EpCAM+|Freq.ofBEADS	BEADS/Q10:PanEV+.PanCK+|Freq.ofBEADS	BEADS/Q14:PanEV+.CD45+|Freq.ofBEADS	BEADS/Q15:PanEV+.CD45-|Freq.ofBEADS
Specimen_001_063_TP1-5_total_1ml_IgG_001.fcs	0.00012	0.00014	9.98e-06	4.99e-05	0.00042
Specimen_001_063_TP1_1ml_EVstaining_002.fcs	0.00015	0.00029	0.00025	0.003	0.0105
Specimen_001_063_TP2_1ml_EVstaining_003.fcs	0.00022	0.00048	0.0006	0.0068	0.0169
Specimen_001_063_TP3_1ml_EVstaining_004.fcs	0.0003	0.00053	0.00061	0.0075	0.0156
Specimen_001_063_TP4_1ml_EVstaining_005.fcs	0.00021	0.0005	0.00062	0.0074	0.0161
Specimen_001_063_TP5_1ml_EVstaining_006.fcs	0.00012	0.00019	0.0002	0.0023	0.0083
Specimen_001_064_TP1-5_total_1ml_IgG_007.fcs	0.00014	0.00019	9.99e-06	0.00018	0.00018
Specimen_001_064_TP1_1ml_EVstaining_008.fcs	0.00036	0.00081	0.00012	0.0021	0.0169
Specimen_001_064_TP2_1ml_EVstaining_009.fcs	0.00025	0.00067	0.00016	0.0015	0.0104
Specimen_001_064_TP3_1ml_EVstaining_010.fcs	0.00039	0.00087	0.00014	0.0031	0.0136
Specimen_001_064_TP4_1ml_EVstaining_011.fcs	0.00024	0.00046	0.00025	0.0033	0.0146
Specimen_001_064_TP5_1ml_EVstaining_012.fcs	0.00047	0.001	0.0002	0.0031	0.0123
	PD-L1+ PanEV+	EpCAM+ PanEV+	PanCK+ PanEV+	CD45+ PanEV+	CD45- PanEV+
063 T1	3e-05	0.00015	0.00024002	0.0029501	0.01008
063 T2	0.0001	0.00034	0.00059002	0.0067501	0.01648
063 T3	0.00018	0.00039	0.00060002	0.0074501	0.01518
063 T4	9e-05	0.00036	0.00061002	0.0073501	0.01568
063 T5	0	5e-05	0.00019002	0.0022501	0.00788
064 T1	0.00022	0.00062	0.00011001	0.00192	0.01672
064 T2	0.00011	0.00048	0.00015001	0.00132	0.01022
064 T3	0.00025	0.00068	0.00013001	0.00292	0.01342
064 T4	0.0001	0.00027	0.00024001	0.00312	0.01442
064 T5	0.00033	0.00081	0.00019001	0.00292	0.01212
MAX	PD-L1+ PanEV+	EpCAM+ PanEV+	PanCK+ PanEV+	CD45+ PanEV+	CD45- PanEV+
063 T1	3e-05	0.00015	0.00024002	0.0029501	0.01008
063 T2	0.0001	0.00034	0.00059002	0.0067501	0.01648
063 T3	0.00018	0.00039	0.00060002	0.0074501	0.01518
063 T4	9e-05	0.00036	0.00061002	0.0073501	0.01568
063 T5	0	5e-05	0.00019002	0.0022501	0.00788
064 T1	0.00022	0.00062	0.00011001	0.00192	0.01672
064 T2	0.00011	0.00048	0.00015001	0.00132	0.01022
064 T3	0.00025	0.00068	0.00013001	0.00292	0.01342
064 T4	0.0001	0.00027	0.00024001	0.00312	0.01442
064 T5	0.00033	0.00081	0.00019001	0.00292	0.01212

## Sheet: 069; 073
	BEADS/Q18:PanEV+.PD-L1+|Freq.ofBEADS	BEADS/Q4:PanEV+.EpCAM+|Freq.ofBEADS	BEADS/Q8:PanEV+.PanCK+|Freq.ofBEADS	BEADS/Q12:PanEV+.CD45+|Freq.ofBEADS	BEADS/Q13:PanEV+.CD45-|Freq.ofBEADS
Specimen_001_069(200ulx5)+900ULPBS(IgG)_001.fcs	0.00028	0.00027	0.00021	0.00022	0.0075
Specimen_001_069T1(1ml10000g)+900ulPBS_002.fcs	0.00033	0.0007	0.00094	0.00088	0.0165
Specimen_001_069T2(1ml10000g)+900ulPBS_003.fcs	0.0059	0.008	0.0028	0.0053	0.021
Specimen_001_069T3(1ml10000g)+900ulPBS_004.fcs	0.0017	0.0027	0.0013	0.0022	0.0213
Specimen_001_069T4(1ml10000g)+900ulPBS_005.fcs	0.00026	0.00029	0.00056	0.00039	0.0155
Specimen_001_069T5(1ml10000g)+900ulPBS_006.fcs	0.0003	0.00046	0.00071	0.00054	0.0195
Specimen_001_073(200ulx5)+900ULPBS(IgG)_007.fcs	0.00012	0.00019	0.00019	6.01e-05	0.0072
Specimen_001_073T1(1ml10000g)+900ulPBS_008.fcs	0.00083	0.0012	0.0015	0.0014	0.0437
Specimen_001_073T2(1ml10000g)+900ulPBS_009.fcs	0.00026	0.00039	0.00047	0.00032	0.0124
Specimen_001_073T3(1ml10000g)+900ulPBS_010.fcs	0.00057	0.00085	0.00067	0.00063	0.0214
Specimen_001_073T4(1ml10000g)+900ulPBS_011.fcs	0.00081	0.0012	0.00083	0.00073	0.0182
Specimen_001_073T5(1ml10000g)+900ulPBS_012.fcs	0.00037	0.00051	0.00076	0.00042	0.0205
	PD-L1+ PanEV+	EpCAM+ PanEV+	PanCK+ PanEV+	CD45+ PanEV+	CD45- PanEV+
069 T1	5e-05	0.00043	0.00073	0.00066	0.009
069 T2	0.00562	0.00773	0.00259	0.00508	0.0135
069 T3	0.00142	0.00243	0.00109	0.00198	0.0138
069 T4	-2e-05	2e-05	0.00035	0.00017	0.008
069 T5	2e-05	0.00019	0.0005	0.00032	0.012
073 T1	0.00071	0.00101	0.00131	0.0013399	0.0365
073 T2	0.00014	0.0002	0.00028	0.0002599	0.0052
073 T3	0.00045	0.00066	0.00048	0.0005699	0.0142
073 T4	0.00069	0.00101	0.00064	0.0006699	0.011
073 T5	0.00025	0.00032	0.00057	0.0003599	0.0133
MAX	PD-L1+ PanEV+	EpCAM+ PanEV+	PanCK+ PanEV+	CD45+ PanEV+	CD45- PanEV+
069 T1	5e-05	0.00043	0.00073	0.00066	0.009
069 T2	0.00562	0.00773	0.00259	0.00508	0.0135
069 T3	0.00142	0.00243	0.00109	0.00198	0.0138
069 T4	0	2e-05	0.00035	0.00017	0.008
069 T5	2e-05	0.00019	0.0005	0.00032	0.012
073 T1	0.00071	0.00101	0.00131	0.0013399	0.0365
073 T2	0.00014	0.0002	0.00028	0.0002599	0.0052
073 T3	0.00045	0.00066	0.00048	0.0005699	0.0142
073 T4	0.00069	0.00101	0.00064	0.0006699	0.011
073 T5	0.00025	0.00032	0.00057	0.0003599	0.0133

[truncated: 2 more sheets: 071, 041; 060]
